# Supplementary material for: Point-of-contact Interactive Record Linkage (PIRL): A software tool to prospectively link demographic surveillance and health facility data
Source: Gates Open Res. 2018 Jan 11;1:8. Originally published 2017 Nov 6. [Version 2] doi: 10.12688/gatesopenres.12751.2 (PMC5841575; doi:10.12688/gatesopenres.12751.2)
Supplement: Supplementary file 2 [file gatesopenres-1-13850-s0001.tgz]

Archive with 1 entries (1 files):
- f81a3410-eabf-4794-a2dd-8a5a27cc4d03.xlsx
