# Supplementary material for: Point-of-contact Interactive Record Linkage (PIRL): A software tool to prospectively link demographic surveillance and health facility data
Source: Gates Open Res. 2018 Jan 11;1:8. Originally published 2017 Nov 6. [Version 2] doi: 10.12688/gatesopenres.12751.2 (PMC5841575; doi:10.12688/gatesopenres.12751.2)
Supplement: Supplementary file 2 [file gatesopenres-1-13850-s0001.tgz › f81a3410-eabf-4794-a2dd-8a5a27cc4d03.xlsx]

## Sheet: FakeInputData
ID	AbidanceID	idlong	LineNumber	hhnumber	bcode	tencell	FirstName	LastName	dob	village	villagename	subvillagename	subvillage	balozi_first_name	balozi_second_name	hhfname	hhsname	Sex	residencestartdate	residenceenddate	starteventname	current_status	endeventname	hholdestFirst	hholdestLast
1	700001	10012368001	1	10012368	10012	12	SUZANNA	LENARD	1980-07-15	4	Kisesa	Kisesa Kati	5	NDALAHWA	MINZIMALI	KOYE	SAHANI	F	1995-01-16	2003-10-12	Returning migrant	M	Out migrant individual	SUZANA	KAPAMI
2	700002	10012368002	2	10012368	10012	12	WILLIAM	IDIRISA	1991-07-15	1	Igekemaja	Bukelebe	3	MERESIANA	MASASILI	EUPHRACE	LUGOGA	M	2008-10-06	2008-12-15	Returning migrant	M	Out migrant individual	MAKULATA	SHAGEMBE
3	700003	10012368003	3	10012368	10012	12	ANTONY	JAMES	1999-08-15	6	Ihayabuyaga	Changabe	7	DOTTO	LUCHANGANYA	TATU	FAUSTIN	M	1999-04-28	2014-06-15	New migrant new HH	M	Out migrant individual	MAGENI	LWAMBA
4	700004	10012368004	4	10012368	10012	12	PAUL	JULIUS	1976-07-15	1	Igekemaja	Igudija A	1	CHARLES	KASANDA	ENOCK	PETRO	M	2013-03-01	2014-07-16	Returning migrant	R	Censored at last round	MIKOBA	MAKALANGA
5	700005	10012368005	5	10012368	10012	12	JEREMIA	CHARLES	1997-07-15	5	Isangijo	Ihala	4	THOBIAS	SOJI	BERNADETHA	EDWARD	M	1997-03-29	1997-10-23	New migrant new HH	M	Out migrant individual	GEORGE	LUCAS
6	700006	10012368006	6	10012368	10012	12	JACKLIN	JEREMIA	2000-07-15	6	Ihayabuyaga	Iseni Bondeni	2	NDALAHWA	MASHIBA	PAUL	SENGEREMA	M	2009-01-15	2011-07-01	New migrant individual	M	Out migrant individual	DAVID	SHABO
7	700007	10012368007	7	10012368	10012	12	ZABIBU	MWENDESHA	1976-07-15	3	Kanyama	Igudija A	1	MERY	MATHIAS	MARIAM	IBENGWE	M	1997-11-12	2004-06-15	New migrant new HH	M	Out migrant individual	MICHAEL	YOMBO
8	700008	10012368008	8	10012368	10012	12	MAGRETH	MASHAURI	1981-07-15	2	Kitumba	Ilendeja	5	RUSIA	NKELEJIWA	KUSEKWA	JOHN	F	1999-02-27	2014-09-26	Returning migrant	M	Out migrant individual	ISACK	BUSWELU
9	700009	10012368009	9	10012368	10012	12	KAZINZA	MARTINI	1944-07-15	3	Kanyama	Wita	3	ELISHA	SIMON	JAMES	WILLIAM	M	1994-09-08	2014-09-01	Returning migrant	R	Censored at last round	SABINA	KULWA
10	700010	10012368010	10	10012368	10012	12	SAMWEL	MASAGA	2004-07-01	6	Ihayabuyaga	Bukala	5	YOHANA	LUTOBA	BULEGANI	MANYECHA	M	1999-02-04	2014-04-22	New migrant individual	R	Censored at last round	THEREZA	LUTANDULA
11	700011	10236952001	1	10236952	10236	36	WILLIAM	MAWAZO	1993-07-15	6	Ihayabuyaga	NgÍwangÍhalanga	4	JAMES	BUKOMBE	LUCAS	KAIJAGE	M	2008-08-14	2014-07-22	New migrant new HH	M	Out migrant whole HH	MPELWA	EVARIST
12	700012	10236952002	2	10236952	10236	36	MANUGWA	MATHIAS	1993-07-15	4	Kisesa	Ng'wahuli	6	ADELAIDE	ELIAS	BALIZA	SHAGEMBE	F	1997-05-02	1999-05-04	Baseline	R	Censored at last round	LUGOYE	PETER
13	700013	10236952003	3	10236952	10236	36	MARIAM	KAZWENGE	1995-06-06	5	Isangijo	Ng'wabongoso	2	ROBERT	SAHANI	MAYENGA	CHARLES	F	2012-06-15	2014-06-20	New migrant new HH	M	Out migrant individual	LUKOBA	JOSEPH
14	700014	10236952004	4	10236952	10236	36	RAHEL	SIMBACHALI	1984-07-01	3	Kanyama	Mwabuki	4	JOSEPH	DUNDO	TABU	JOSEPH	F	1995-06-09	2003-12-07	Birth	M	Out migrant individual	MASOMI	MANAWA
15	700015	10236952005	5	10236952	10236	36	AGNES	JOHN	1988-07-15	3	Kanyama	Iseni Bondeni	2	ADELAIDE	MAKOBA	CHRISTINA	NGELEJA	F	1994-06-02	2004-01-15	Baseline	L	Lost to follow-up	ROBERT	LUNYATU
16	700016	10236952006	6	10236952	10236	36	CHAMA	MAYALA	1965-07-15	2	Kitumba	Wita	3	JUMA	HILYA	ISACKA	KAZUNGU	M	1994-05-06	2000-09-16	New migrant new HH	M	Out migrant individual	MALIJA	SHIJA
17	700017	10236952007	7	10236952	10236	36	EMMANUEL	MULOBA	1988-07-15	6	Ihayabuyaga	Njicha	3	MOSSES	JAMES	YOMBO	JOHN	F	2002-10-15	2014-04-29	Birth	L	Lost to follow-up	MAYIKU	BEGA
18	700018	10236952008	8	10236952	10236	36	MISOJI	JOHN	2003-02-15	2	Kitumba	Igudija A	1	DAUD	MICHAEL	SECILIA	LOGOLA	M	2012-01-17	2014-08-25	New migrant individual	M	Out migrant individual	LAMECK	SEBASTIAN
19	700019	42563018001	1	42563018	42563	63	MARIETHA	KAZIMILI	1980-07-15	4	Kisesa	Bukala	5	LEONARD	MAHYILA	GEORGE	KABADI	M	1996-04-15	1997-11-15	Baseline	M	Out migrant individual	WILLIAM	JOHN
20	700020	42563018002	2	42563018	42563	63	MASALU	LUCAS	1997-08-27	4	Kisesa	Igunga	3	MERESIANA	KAZUNGU	RAULENSIA	BULUMA	F	2008-01-30	2014-07-25	Birth	M	Out migrant individual	JUMA	KAPAYA
21	700021	42563018003	3	42563018	42563	63	EMMANUEL	MATHIAS	2002-01-01	1	Igekemaja	Kanyama	5	JUMANNE	BUMELA	DOSELA	MUSA	F	2004-05-15	2005-09-15	New migrant new HH	M	Out migrant individual	SHIJA	MBONA
22	700022	42563018004	4	42563018	42563	63	HILARY	SHIDA	2005-07-15	6	Ihayabuyaga	Ilangale	3	JAMES	NKILIGI	MATHIAS	LUMANIJA	F	2001-01-15	2002-11-15	New migrant new HH	M	Out migrant individual	SAMWELI	CHUMA
23	700023	42563018005	5	42563018	42563	63	PETER	EDWARD	1977-07-15	4	Kisesa	Kisha	7	TOBIAS	NDELENGE	MASHILI	MAGENDO	M	2000-10-14	2002-11-15	New migrant individual	M	Out migrant individual	MARY	GWANCHELE
24	700024	42563018006	6	42563018	42563	63	JAMES	MATIAS	1997-07-15	4	Kisesa	NgÍwangÍhalanga	4	YONA	BANGILI	FELISTA	NYANDA	M	2009-04-15	2014-07-24	Birth	M	Out migrant whole HH	SHIJA	CHACHA
25	700025	42563018007	7	42563018	42563	63	MUSSA	MASALU	2009-11-11	6	Ihayabuyaga	Wita	3	YONA	MISALABA	YAKOBO	MASASI	F	1995-12-21	2014-08-04	New migrant individual	L	Lost to follow-up	BUTAMO	PANGANI
26	700026	22341597001	1	22341597	22341	41	LUZALIE	MATHIAS	1983-02-03	4	Kisesa	NgÍwandulu	5	SHIDA	MIDAMO	MALIETA	MAGANGA	F	1994-05-26	1994-12-17	Birth	R	Censored at last round	EMMANUEL	MAYALA
27	700027	22341597002	2	22341597	22341	41	KEVIN	FABIAN	1996-11-15	2	Kitumba	Kimaga	9	REVOCATUS	NTOBANGI	EMMANUEL	KACHWELE	F	2011-11-10	2013-11-15	New migrant individual	R	Censored at last round	LOVETA	MASALA
28	700028	22341597003	3	22341597	22341	41	BENJAMIN	SHIJA	1996-07-15	5	Isangijo	Igumo	4	WILLIUM	KAZUNGU	EZEKIEL	YAMIHWA	F	1994-05-16	1994-08-09	New migrant new HH	M	Out migrant individual	HELENA	MALUNGUJA
29	700029	22341597004	4	22341597	22341	41	NGWAKAMI	PAUL	1995-07-15	3	Kanyama	Mwadubi	9	SAMSON	MISUNGWI	JOSEPH	JUMANNE	F	2008-11-07	2009-09-07	New migrant new HH	M	Out migrant individual	ROMAN	MABULA
30	700030	22341597005	5	22341597	22341	41	PETER	JIKU	2004-07-15	3	Kanyama	Changabe	7	HERENA	MSHIMO	LUZALIA	MATHIAS	M	2012-07-19	2014-09-11	Birth	R	Censored at last round	HARUNA	MASHIBA
31	700031	22341597006	6	22341597	22341	41	MPELWA	MATHIAS	2008-05-08	3	Kanyama	Bukelebe	3	JUMA	BUJASHI	MARTIN	JAMES	M	2008-10-05	2010-11-15	Birth	R	Censored at last round	JOHN	GABRIEL
32	700032	22341597007	7	22341597	22341	41	JOHN	EMMANUEL	1987-07-01	6	Ihayabuyaga	Ihayabuyaga	1	JOSEPH	JUMA	BAKOLAGE	JOHN	F	2006-04-14	2007-08-29	New migrant individual	R	Censored at last round	WILLSON	MPANDANG'WELI
33	700033	22341597008	8	22341597	22341	41	ELIZABETH	COSMAS	1998-07-15	1	Igekemaja	Kisha	7	LUSHOMI	JUMANNE	ALFREDI	MAYUNGA	F	2011-01-15	2014-05-12	Birth	M	Out migrant individual	DOMINICO	NGELELA
34	700034	22341597009	9	22341597	22341	41	JOSEPH	EMMANUEL	1987-07-01	1	Igekemaja	Ihayabuyaga	1	MASHAKA	NKELEJIWA	DALALI	NKONDO	M	2004-05-25	2008-04-15	Returning migrant	L	Lost to follow-up	SAMSON	KAGOSHA
35	700035	22341597010	10	22341597	22341	41	RETICIA	LUCAS	2006-08-15	2	Kitumba	Mwaneneka	10	ANGELINA	KALELEMA	CATHERINE	BUNANGO	F	2000-03-14	2001-10-01	Baseline	M	Out migrant individual	ELIAS	LEO
36	700036	22341597011	11	22341597	22341	41	ADELA	PETER	1965-03-24	4	Kisesa	Ihala	4	SAMWELI	NGOMBENGENI	JAMES	KAHINDI	F	1997-03-19	2002-07-15	New migrant individual	L	Lost to follow-up	DOTTO	MASWARA
37	700037	22341597012	12	22341597	22341	41	LULI	EDWARD	1979-07-15	4	Kisesa	Kitumba A	3	SENI	LUCHANGANYA	LOVETA	DOSELE	M	2011-06-09	2014-06-26	New migrant individual	M	Out migrant individual	KACHWELE	IZENGO
38	700038	22341597013	13	22341597	22341	41	GARULA	MARTIN	1995-07-15	6	Ihayabuyaga	Ihayabuyaga	1	JUMA	LUBITILA	BERTHA	MBOLINGO	F	2002-11-15	2005-04-15	Returning migrant	M	Out migrant whole HH	BAGOLELE	EMMANUEL
39	700039	22341597014	14	22341597	22341	41	MARIA	DEUSI	1973-07-01	4	Kisesa	Mwabuki	4	LETISIA	WILLIAM	NYAMATE	ANDIKIJA	F	2004-08-27	2009-01-15	Birth	M	Out migrant individual	MALUGU	SHILATU
40	700040	92520128001	1	92520128	92520	20	SUZANA	SHASHI	2012-12-09	6	Ihayabuyaga	Ilendeja	5	MARCO	MUSSA	ELIAS	BALUHI	M	2000-01-19	2000-08-30	New migrant individual	R	Censored at last round	MASHIKU	MASHENENHE
41	700041	92520128002	2	92520128	92520	20	LAZARO	ELIAS	1956-07-15	3	Kanyama	Wita	3	SAMWEL	MLAGWA	JIMMY	MHANGWA	M	2013-04-08	2014-08-14	Returning migrant	M	Out migrant individual	JUVENARY	LUSHANGA
42	700042	92520128003	3	92520128	92520	20	FROLA	CHARLES	1986-04-15	4	Kisesa	Ng'wabongoso	2	YOHANA	MICHAEL	MARIA	rozari	F	2009-04-21	2009-07-15	New migrant individual	M	Out migrant individual	KAKELE	GODFREY
43	700043	92520128004	4	92520128	92520	20	TABU	LUCHANGANYA	1991-07-15	1	Igekemaja	Mwabuki	4	FAIDA	ABDALAH	PAUL	EMMANUEL	F	2011-05-11	2013-12-15	Baseline	R	Censored at last round	KATEMI	CHAMBA
44	700044	92520128005	5	92520128	92520	20	SABUDA	MARICEL	2014-01-31	4	Kisesa	Lumve	2	MARITINE	YOMBO	PENDO	GWANCHELE	F	1994-10-15	2013-09-15	Returning migrant	R	Censored at last round	METRIDA	MAGOBE
45	700045	92520128006	6	92520128	92520	20	NDABACHA	MAYIKU	1999-04-15	1	Igekemaja	NgÍwangÍhalanga	4	JAMES	JUMA	MAZENGO	LENDA	F	2003-07-10	2005-02-15	Returning migrant	M	Out migrant whole HH	DAUD	MPANDUJI
46	700046	92520128007	7	92520128	92520	20	ABEL	LAMECK	1984-11-23	3	Kanyama	Ilagaja	2	UNKNOWN	MICHAEL	ELIAS	LUCAS	F	2008-02-05	2008-12-15	New migrant new HH	R	Censored at last round	BOKE	SAIMON
47	700047	92520128008	8	92520128	92520	20	PAULO	JOHN	1992-01-15	4	Kisesa	Kitumba B	4	DOTTO	MADIRISHA	DAUD	MALOLE	M	2006-06-15	2007-06-15	New migrant new HH	M	Out migrant whole HH	NGOYAYI	MAGASHI
48	700048	92520128009	9	92520128	92520	20	LUCAS	NGWITEGI	1976-07-15	5	Isangijo	Ikengele	7	ROBERT	KAMATA	SUSANA	MACHO	M	2007-01-15	2008-11-15	Returning migrant	M	Out migrant whole HH	KATEGESHA	KENGELE
49	700049	92520128010	10	92520128	92520	20	LAEH	PASTORY	1962-07-15	4	Kisesa	Ng'wabongoso	2	MERESIANA	PETER	EMMANUEL	KAHUNGU	F	2007-10-23	2011-08-01	New migrant new HH	M	Out migrant whole HH	KABULA	JOHN
50	700050	92520128011	11	92520128	92520	20	GODFREY	NYUMA	1954-07-15	7	Welamasonga	Wita	3	AMOS	KISABO	TATU	MICHAEL	M	2008-02-05	2010-04-06	New migrant new HH	R	Censored at last round	MPIN'GWA	MISUNGWI
51	700051	10025490001	1	1002549	10025	25	DOTTO	SALU	1949-07-15	1	Igekemaja	Wita	3	EMMANUEL	NGALU	SUZANA	SHADRAK	F	2012-12-24	2014-08-22	New migrant individual	L	Lost to follow-up	BANTATOGAGWA	KALANGALIGA
52	700052	10025490002	2	1002549	10025	25	ZABRON	JONAS	1971-06-15	3	Kanyama	Kitumba B	4	CHRISTOPHER	LUTANDULA	JAMES	YAKOBO	F	2013-02-08	2014-07-15	Baseline	M	Out migrant individual	MINZIMALI	NTABAGI
53	700053	10025490003	3	1002549	10025	25	JANE	SOSPTER	1986-07-15	3	Kanyama	Wita	3	MABINA	PALO	ANDREA	KANYALALA	M	2010-11-23	2014-09-10	New migrant new HH	M	Out migrant whole HH	KAROLI	SUKILA
54	700054	10025490004	4	1002549	10025	25	SUZANNE	JONAS	1981-07-15	4	Ihayabuyaga	Ilendeja	5	MABINA	PALO	DOTTO	SALU	F	2006-08-31	2014-12-25	Returning migrant	M	Out migrant individual	SUZANA	KAPAMI
55	700055	10025490005	5	1002549	10025	25	KILENI	YAMIHWA	1986-07-15	1	Igekemaja	Ihayabuyaga	1	JAMES	KULWA	SHITUNGULU	SUKILA	M	2008-04-16	2009-07-15	New migrant individual	M	Out migrant individual	JAMES	MICHAEL
56	700056	10025490006	6	1002549	10025	25	NEEMA	WILLIAM	1966-07-15	4	Kisesa	Bukandwe	2	ASTERIA	NANDALA	DIANA	SANJO	F	2003-08-15	2011-03-24	New migrant individual	M	Out migrant individual	ANASTAZIA	GABULIMA
57	700057	10025490007	7	1002549	10025	25	EUNICE	KIYUMBI	1954-06-15	5	Isangijo	Mwadubi	9	BARNABA	NDELENGE	CATHERINE	KILANGI	F	1994-08-17	1995-05-07	Returning migrant	R	Censored at last round	MINZAMALI	CHARLES
58	700058	10025490008	8	1002549	10025	25	MELESIAN	DAMAS	1982-07-01	4	Kisesa	Iseni Bondeni	2	ZEPHANIA	BUPANDASI	MATHIAS	BUZENGANWA	M	2013-04-22	2014-09-24	New migrant individual	M	Out migrant whole HH	DIANA	SAMSON
59	700059	78546995001	1	78546995	78546	46	MARY	MKUMBIJA	2007-08-01	4	Kisesa	Igudija B	2	REDEMTUS	KADOTO	PHILIPO	BUHABE	F	2008-01-31	2008-06-04	New migrant individual	M	Out migrant individual	LYALUKILO	MISINZO
60	700060	78546995002	2	78546995	78546	46	KUROLA	SHIJA	1993-12-15	6	Ihayabuyaga	Ilendeja	5	ZAINAB	MASOTA	NDALAHWA	SAMSON	F	1997-03-23	2007-07-15	New migrant new HH	R	Censored at last round	PETER	ANTONY
61	700061	78546995003	3	78546995	78546	46	PAULINA	SANYIWA	1977-07-15	3	Kanyama	Wita	3	DOTTO	BONIPHAS	MARTINE	KUBU	M	2002-12-06	2008-09-15	New migrant individual	M	Out migrant individual	JOHN	FAUSTINE
62	700062	78546995004	4	78546995	78546	46	BERTHA	NG'WANHALE	1963-10-17	4	Kisesa	Bukandwe	2	DAMAS	SULUBA	MAKOYE	LIMBE	M	2003-10-30	2005-01-15	Baseline	M	Out migrant individual	LABAN	CLEMENT
63	700063	88745688001	1	88745688	88745	45	MATHA	CHARLES	1972-07-01	4	Kisesa	Iseni Mlimani	1	DAUD	MDACHI	MABISI	KAZIMOTO	F	2008-02-29	2014-06-23	Returning migrant	R	Censored at last round	YELLA	LUTOBEKA
64	700064	88745688002	2	88745688	88745	45	SAMWELI	JOSEPH	1999-07-15	4	Kisesa	NgÍwangÍhalanga	4	RICHARD	LUTANDULA	SAFARI	MALULU	F	2012-09-05	2012-12-14	New migrant new HH	M	Out migrant individual	WILLIAM	LUSHINGE
65	700065	23655642001	1	23655642	23655	55	JOSEPH	TULO	2008-07-15	7	Welamasonga	Kisesa Kati	1	DOTTO	YOMBO	SABINA	FAUSTINE	F	2012-12-15	2014-04-22	New migrant new HH	D	Died	NYERERE	RENATUS
66	700066	23655642002	2	23655642	23655	55	PAUL	LUCKA	1972-07-15	6	Ihayabuyaga	Iseni Bondeni	2	ANGELINA	KAHUNGU	ADERAIDA	LWAMBA	M	2007-02-15	2010-10-15	New migrant individual	M	Out migrant whole HH	MODESTA	RAMADHANI
67	700067	23655642003	3	23655642	23655	55	WENCESLAUS	MUSSA	1965-07-15	7	Welamasonga	Mondo	8	MARY	KULWA	MASOMI	JEREMANUS	M	2010-11-15	2014-09-02	New migrant new HH	M	Out migrant individual	KIJUNGU	MAZIKU
68	700068	23655642004	4	23655642	23655	55	YUSTA	YONA	2009-07-25	4	Kisesa	Mwabuki	4	MAKENZI	MDACHI	MARIAM	SAMSON	M	2014-06-15	2014-11-07	New migrant new HH	M	Out migrant whole HH	THOMAS	PETRO
69	700069	23655642005	5	23655642	23655	55	LIMI	MSAMBA	1977-07-15	2	Kitumba	Mahilinga	1	CHARLES	MASHIKU	LEONARD	MULAGWA	F	2008-01-15	2014-08-15	Baseline	R	Censored at last round	DEUS	GUNZE
70	700070	23655642006	6	23655642	23655	55	LAZARO	MAHUMBI	1982-07-15	2	Kitumba	Mwabuki	4	MERESIANA	KISABO	MASUNGA	KUBINI	M	1995-09-21	1996-02-01	New migrant individual	M	Out migrant whole HH	KULWA	ELIAS
71	700071	23655642007	7	23655642	23655	55	GRACE	ZACHARIA	2014-06-13	2	Kitumba	Mondo	8	STEPHAN	STEFANO	JOHN	KEMBA	F	1999-02-07	2004-06-15	New migrant new HH	M	Out migrant individual	JOSEPH	MABURA
72	700072	23655642008	8	23655642	23655	55	KIJA	PETER	1982-07-15	1	Igekemaja	Igekemaja	1	ROBERT	KAPAYA	SILAS	NGELELA	F	2006-05-18	2007-03-31	New migrant new HH	R	Censored at last round	KAHABI	SEBA
73	700073	23655642009	9	23655642	23655	55	SARA	MWEBEYA	2012-12-29	4	Kisesa	Ikangabuta	4	TOBIAS	MISALABA	SIMON	MALULU	M	2011-10-18	2014-07-15	Baseline	M	Out migrant individual	SUZANA	SUSU
74	700074	23655642010	10	23655642	23655	55	RAHEL	SIMON	2004-11-30	7	Welamasonga	Kisesa Kati	1	MASHAKA	BUKELEBE	CLOUD	MICA	F	2012-08-01	2012-12-20	New migrant new HH	R	Censored at last round	MASOMI	KAGOSHA
75	700075	23655642011	11	23655642	23655	55	NOEL	MATANGAZO	1991-07-15	7	Welamasonga	Kanami	3	ZACHARIA	NGILIMULA	PAULINA	KAZIMIRI	F	1999-05-12	2006-10-15	New migrant new HH	M	Out migrant individual	LUKAS	CLEMENT
76	700076	23655642012	12	23655642	23655	55	AMOS	MARCO	1974-06-15	1	Igekemaja	Iseni Bondeni	2	MALIGANYA	BONIPHAS	MAYALA	TRYPHONE	M	2003-08-15	2014-01-15	Baseline	R	Censored at last round	MANEH	BUSUNGU
77	700077	23655642013	13	23655642	23655	55	MARIETA	ENOS	2007-07-15	6	Ihayabuyaga	Ng'wahuli	6	EMMANUEL	TEYE	MALONGO	MACHIMU	F	2011-12-04	2012-05-01	New migrant new HH	R	Censored at last round	JUKE	MUHULU
78	700078	23655642014	14	23655642	23655	55	MARIAM	SOSPETER	2002-07-01	2	Kitumba	Kisesa Kati	1	NYEGERA	MOLAGWA	MAYALA	DUBA	M	2011-11-28	2014-09-08	Birth	M	Out migrant whole HH	TATU	WILLIAM
79	700079	23655642015	15	23655642	23655	55	FROLA	MAKUNGU	2001-07-15	2	Kitumba	Iseni Bondeni	2	MASUMBUKO	KAZWEBE	YOHANA	YAKOBO	F	2012-10-15	2013-08-15	Baseline	R	Censored at last round	SALOME	SAMWEL
80	700080	23655642016	16	23655642	23655	55	WILLIAM	SUTE	2005-07-15	4	Kisesa	NgÍwandulu	5	METHOD	MASAMALAJA	ANDREA	JACKSON	F	1996-02-25	2014-01-15	New migrant individual	M	Out migrant individual	LETICIA	ANDREA
81	700081	23655642017	17	23655642	23655	55	JAMES	NGASA	1995-07-15	5	Isangijo	Iseni Bondeni	2	FUKI	ALEFRREDY	MARIAM	KAZIMOTO	M	2012-08-31	2014-09-01	New migrant new HH	M	Out migrant whole HH	SILVESTER	SAID
82	700082	23655642018	18	23655642	23655	55	THOMAS	JUMA	2000-07-15	4	Kisesa	Ihala	4	WILLIUM	MSHONO	RAZALO	BUTONGO	M	1995-05-15	2011-05-15	New migrant individual	D	Died	PETRO	MASHIMBA
83	700083	23655642019	19	23655642	23655	55	MSTAPHA	JEREMIAH	2008-09-15	5	Isangijo	Igunga	3	FANUEL	KUSEKWA	TIZIRA	KILAGA	M	1994-05-02	2002-12-09	New migrant new HH	R	Censored at last round	FELISTER	MALELE
84	700084	23655642020	20	23655642	23655	55	YOSEFU	PETER	1974-07-15	2	Kitumba	Nkola	2	YOHANA	DUNDO	DENIS	JOSEPH	F	2003-02-06	2005-07-31	New migrant new HH	D	Died	SOPHIA	PETROL
85	700085	23655642021	21	23655642	23655	55	CHRISTINA	SITA	1990-06-15	4	Kisesa	Ng'wabongoso	2	SUZANA	MIDAMO	MARTHA	KATENDELE	F	1994-08-31	1995-01-06	New migrant individual	M	Out migrant individual	NZELA	LULINDA
86	700086	32016982001	1	32016982	32016	16	MUSSA	USIRONDE	1997-05-26	4	Kisesa	Kisesa Kati	1	JOSEPH	KAPAYA	TITO	MANG'OMA	M	2000-01-27	2000-10-06	New migrant individual	M	Out migrant whole HH	PAULINA	LUSHINGE
87	700087	32016982002	2	32016982	32016	16	THABIZA	SAMWEL	1999-10-26	3	Kanyama	Igudija A	1	MERESIANA	CHARLES	ASIA	JOHN	M	2011-11-28	2013-07-01	New migrant new HH	M	Out migrant individual	MLYAKANGA	GERVAS
88	700088	32016982003	3	32016982	32016	16	KASIKA	ROBERT	1990-07-15	2	Kitumba	Wita	3	YONA	RYEMA	MARIAM	GENDO	M	1994-08-12	1996-02-04	New migrant new HH	M	Out migrant individual	CLEMENT	MAKWEGA
89	700089	32016982004	4	32016982	32016	16	MINYALO	SHUGHULI	2014-02-21	3	Kanyama	NyanÍhelela	6	SHIJA	LILE	MARTA	KIMASA	M	2009-10-16	2010-07-15	New migrant individual	M	Out migrant individual	MARIAM	LUTENYA
90	700090	32016982005	5	32016982	32016	16	HATARI	ENOS	1998-11-14	3	Kanyama	Kisha	7	SWED	KACHUNGWA	PHILIPO	KAMUGA	F	2011-03-17	2013-03-23	New migrant individual	R	Censored at last round	SCOLASTICA	SAMSON
91	700091	32016982006	6	32016982	32016	16	CHRISINA	FARES	1975-07-01	1	Igekemaja	Kisesa Kati	1	MASUMBUKO	KAHUNGU	BERNADETA	MADUKA	F	2011-08-23	2014-06-11	Birth	L	Lost to follow-up	JOHN	SAMWELI
92	700092	32016982007	7	32016982	32016	16	JULIANA	ABEL	2006-06-15	3	Kanyama	Igunga	3	MASHAKA	KAYEGO	LAZARO	MAREKANA	M	2000-10-21	2001-10-30	New migrant new HH	M	Out migrant whole HH	MONICA	MBINZALILE
93	700093	32016982008	8	32016982	32016	16	MASANJA	LUGOGA	2007-07-15	4	Kisesa	Igumo	4	MABU	SITTA	JOHN	MAKOYE	M	2014-01-11	2014-04-22	New migrant individual	R	Censored at last round	YOHANA	NZUMBI
94	700094	32016982009	9	32016982	32016	16	ELIZABETH	WILLIAM	2008-11-01	7	Welamasonga	Kitumba B	4	BUGA	MIDAMO	FOCUS	BUNDALA	M	2013-05-06	2013-10-15	New migrant individual	R	Censored at last round	GERVAS	YUNGE
95	700095	77537712001	1	77537712	77537	37	JOSEPHI	BONIFASI	1990-07-15	7	Welamasonga	Ilendeja	5	JUMA	CHANANJA	JOHN	KONDELA	F	2014-07-18	2014-07-18	Birth	M	Out migrant individual	JUMA	GAPI
96	700096	77537712002	2	77537712	77537	37	ZAINAB	TIMOS	2005-08-05	1	Igekemaja	Kisesa Kati	1	DAUDI	SABUNI	JOEL	JAMES	F	2008-01-18	2009-08-01	New migrant new HH	M	Out migrant individual	PILI	NGILIMLA
97	700097	77537712003	3	77537712	77537	37	LUCAS	MASHAURI	2008-04-12	7	Welamasonga	Kisesa Kati	1	FAIDA	KAZUNGU	LEONARD	BUYUNGU	M	2002-11-15	2009-08-15	Birth	M	Out migrant individual	REBEKA	LUBINZA
98	700098	77537712004	4	77537712	77537	37	SWAKARA	PASTORY	1984-07-15	3	Kanyama	NyanÍhelela	6	MALIGANYA	MICHAEL	BONIFASI	JOSEPH	F	2011-10-11	2012-06-15	New migrant individual	M	Out migrant individual	JERADI	RASHID
99	700099	77537712005	5	77537712	77537	37	MARTINE	ANDREW	2004-01-15	7	Welamasonga	NgÍwangÍhalanga	4	BARNABA	UNKNOWN	LUCAS	BUGOTTA	F	2009-01-15	2014-07-21	New migrant new HH	D	Died	DAUDI	LUSHINGE
100	700100	77537712006	6	77537712	77537	37	SUZANA	SAMSON	2008-05-05	5	Isangijo	Igekemaja	1	BLANK	JOHN	FALA	WILLIAM	M	2013-05-31	2014-07-23	Birth	R	Censored at last round	NYUMA	JOHN

## Sheet: Codebook
Variable	Description
ID	Unique ID per observation row
AbidanceID	Unique ID per HDSS in a given household
idlong	HDSS ID
LineNumber	Line number within household (last 3 digits of idlong)
hhnumber	Household number (first 8 digits of idlong)
bcode	Ten-cell leader ("balozi") ID (first 5 digits of idlong)
tencell	Ten-cell number (4th and 5th digits of idlong)
FirstName	First name
LastName	Second name
dob	Day, month, and year of birth
village	Village number of residence
villagename	Village of residence
subvillagename	Subvillage of residence
subvillage	Subvillage number of residence
balozi_first_namea	First name of ten-cell leader ("balozi")
balozi_second_namea	Second name of ten-cell leader ("balozi")
hhfname	First name of household member
hhsname	Second name of household member
Sex	Sex
residencestartdate	Day, month, and year of residence start date
residenceenddate	Day, month, and year of residence end date
starteventname	How did residency start (e.g., birth, new migrant)
current_status	Most recent follow-up status (e.g., lost to follow-up, dead, censored)
endeventname	How did residency end (e.g., death, out migrant)
hholdestFirst	First name of oldest household member
hholdestLast	Second name of oldest household member
aTen-cell leader: a ten-cell leader (locally called a "balozi") is an individual who acts as a leader for a group of ten households and these positions have been relatively stable over time
