# Supplementary material for: Point-of-contact Interactive Record Linkage (PIRL): A software tool to prospectively link demographic surveillance and health facility data
Source: Gates Open Res. 2018 Jan 11;1:8. Originally published 2017 Nov 6. [Version 2] doi: 10.12688/gatesopenres.12751.2 (PMC5841575; doi:10.12688/gatesopenres.12751.2)
Supplement: Supplementary file 3 [file gatesopenres-1-13850-s0002.tgz › 9e99fa11-65a4-47ae-9939-83db87f45191.txt]

*********************************************************************
SUPPLEMENTAL FILE 3 - Create fake dataset sampled from real HDSS data
Author: Christopher Rentsch
Email: Christopher.Rentsch@lshtm.ac.uk
*********************************************************************;
*set up library;
options nocenter ps=500 ls=250;
libname REAL "\\filepath";
libname FAKE "\\filepath";
*bring in real HDSS dataset;
data real;
set REAL.HDSSDATA;
run;
proc contents data = real;
run;
*create ID;
data ID;
length ID 3.; ID = 1; do ID=1 to 100; output; end; format ID 3.;
run;
proc print data = ID noobs;
run;
*separately and for each field, take a random sample of 100 values from real HDSS data;
*and create an ID 1 to 100;
*field1;
data one;
set real (keep=ID field1);
rand=rand('UNIFORM');
length ID 3.; ID = 1; do ID=1 to 100; output; end; format ID 3.;
proc sort data = one;
by rand;
data field1;
set one (firstobs=1 obs=100);
run;
proc print data = field1;
run;
	*example -- FirstName;
	*FirstName;
	data one;
	set real (keep=FirstName);
	rand=rand('UNIFORM');
	proc sort data = one;
	by rand;
	data FirstName;
	set one (firstobs=1 obs=100);
	run;
	proc print data = FirstName;
	run;
*bring all fields together;
data FAKE.fake100;
merge field1-field25;
by ID;
run;
*NB. some manual edits were performed within excel on the fake data to allow
the case examples to better mimic reality in the field;
