# Supplementary material for: Point-of-contact Interactive Record Linkage (PIRL): A software tool to prospectively link demographic surveillance and health facility data
Source: Gates Open Res. 2018 Jan 11;1:8. Originally published 2017 Nov 6. [Version 2] doi: 10.12688/gatesopenres.12751.2 (PMC5841575; doi:10.12688/gatesopenres.12751.2)
Supplement: Supplementary file 4 [file gatesopenres-1-13850-s0003.tgz]

Archive with 1 entries (1 files):
- b5cd9ea1-0a64-4830-93b1-878644756409.xlsx
