# Supplementary material for: Point-of-contact Interactive Record Linkage (PIRL): A software tool to prospectively link demographic surveillance and health facility data
Source: Gates Open Res. 2018 Jan 11;1:8. Originally published 2017 Nov 6. [Version 2] doi: 10.12688/gatesopenres.12751.2 (PMC5841575; doi:10.12688/gatesopenres.12751.2)
Supplement: Supplementary file 4 [file gatesopenres-1-13850-s0003.tgz › b5cd9ea1-0a64-4830-93b1-878644756409.xlsx]

## Sheet: T1_Registry
MachineName	SessionID	RecordNo	HealthFacility	HealthFacilityDepartment	RegistrationDate	FileRef	UniqueCTCIDNumber	TGRFormNumber	CTCIDInfant	UniqueHTCID	UniqueANCID	ANCIDInfant	HEIDInfant	FirstName	MiddleName	LastName	Sex	YearofBirth	MonthofBirth	DayofBirth	VillageName	SubVillageName	ResidenceStartYear	NeverInDSSArea	TenCellLeaderFName	TenCellLeaderMName	TenCellLeaderLName	HHMemberFirstName	HHMemberMiddleName	HHMemberLastName	TelNumber	ConsentStatus	SearchTarget	DateEntered	EnteredBy
RECLINKA	20170601092833	100001	KISESA	CTC	01-06-2017		77-10-4545-253004							PETER	JAKKU		MALE	2004	8	15	KANYAMA	CHANGABE	2012	0	HELENA	MSHIMO		LUZALIE	MATHIAS			CONSENTED	PATIENT	01/06/2017 9:30:47	LUKE
RECLINKB	20170601100422	100001	KISESA	ANC	01-06-2017					44447050	1234/2017/KISESA			PASTORY	SWAKALA	TIMOS	FEMALE	1984	9		KANYAMA	NYAN'HELELA	2010	0	MICHAEL	MALIGANYA		JOSEPHI	BONIFASI			CONSENTED	PATIENT	01/06/2017 10:05:11	HAN
RECLINKC	20170601112800	100001	KISESA	HTC	01-06-2017					44618061				SUZANNE	LENARD	WILLIAMS	FEMALE	1980			KISESA	KISESA KATI	1995	0	MIZIMALLI	NDALAHAWA		KOYA	SAHANNI			CONSENTED	PATIENT	01/06/2017 11:29:29	LEIA
RECLINKC	20170601112800	100002	KISESA	HTC	01-06-2017					44618061				SUZANNE	JONAS	ZABRON	FEMALE	1980			IHAYABUYAGA	ILENDEJA	2006	0	MABINA	PALO		DOTTO	SALU			CONSENTED	PATIENT	01/06/2017 11:31:48	LEIA

## Sheet: T2_Matches
MachineName	RecordNo	DSSID	SearchCriteria	Score	ScoreRankGap	ScoreRankNoGap	ScoreRankIter	DateMatched
RECLINKA	100001	22341597005	First Name, Middle Name, Sex, Day, Month, BYear, Village, Sub Village, TCL First Name, TCL Middle Name	30.523	1	1	1	01/06/2017 9:31:14
RECLINKB	100001	77537712004	First Name, Middle Name, Last Name, Sex, Month, BYear, Village, Sub Village, TCL First Name, TCL Middle Name	35.242	1	1	1	01/06/2017 10:06:09
RECLINKC	100001	10012368001	First Name, Middle Name, Last Name, Sex, BYear, Village, Sub Village, TCL First Name, TCL Middle Name	40.987	1	1	1	01/06/2017 11:30:07
RECLINKC	100002	10025490004	First Name, Middle Name, Last Name, Sex, BYear, Village, Sub Village, TCL First Name, TCL Middle Name	41.236	1	1	1	01/06/2017 11:32:11

## Sheet: T3_Notes
MachineName	RecordNo	Search4MatchNotes	DateSearched
RECLINKA	100001	All reported residency episodes found	01/06/2017 9:31:56
RECLINKB	100001	All reported residency episodes found	01/06/2017 10:06:39
RECLINKC	100002	All reported residency episodes found	01/06/2017 11:32:40

## Sheet: T4_Visits
MachineName	RecordNo	VisitDate	VisitBy	DateEntered
RECLINKA	100001	01-06-2017	PATIENT	01/06/2017 9:32:15
RECLINKB	100001	01-06-2017	PATIENT	01/06/2017 10:06:59
RECLINKC	100002	01-06-2017	PATIENT	01/06/2017 11:33:15

## Sheet: Codebook
TableNumber	FieldName	Description	Values (in our implementation of the software)
T1	MachineName	Name of computer that software is being run on	RECLINKA, RECLINKB, RECLINKC
	SessionID	Auto-generated ID to identify every search session	YYYYMMDDHHMMSS
	RecordNo	Auto-generated ID to dentify each search attempt within a session	100001, 100002, etc.
	HealthFacility	Name of health facility	KISESA
	HealthFacilityDepartment	Name of health department, or clinic	CTC, HTC, ANC
	RegistrationDate	Date of first visit per clinic ID	DD-MM-YYYY
	FileRef	An ID used in the CTC, all patients
	UniqueCTCIDNumber	An ID used in the CTC, all patients
	TGRFormNumber	An ID used to link HTC and CTC patients
	CTCIDInfant	An ID used in the CTC, infants
	UniqueHTCID	An ID used in the HTC, all patients
	UniqueANCID	An ID used in the ANC, all patients
	ANCIDInfant	An ID used in the ANC, infants
	HEIDInfant	An ID used in the ANC, infants
	FirstName	First name of patient
	MiddleName	Second name of patient
	LastName	Third name of patient
	Sex	Sex of patient	FEMALE, MALE
	YearofBirth	Birth year of patient	YYYY
	MonthofBirth	Birth month of patient	MM
	DayofBirth	Birth day of patient	DD
	VillageName	Reported village of residence of patient
	SubVillageName	Reported subvillage of residence of patient
	ResidenceStartYear	Reported residence start year	YYYY
	NeverInDSSArea	Checkbox to indicate patient reports never living in HDSS area	0=reports residence history; 1=no residency history
	TenCellLeaderFNamea	First name of patient's ten-cell leader
	TenCellLeaderMNamea	Second name of patient's ten-cell leader
	TenCellLeaderLNamea	Third name of patient's ten-cell leader
	HHMemberFirstName	First name of patient's household member
	HHMemberMiddleName	Second name of patient's household member
	HHMemberLastName	Third name of patient's household member
	TelNumber	Mobile telephone number
	ConsentStatus	Consent status of patient	CONSENTED, REFUSED
	SearchTargetb	Who is target of search for each search attempt	PATIENT, OTHER
	DateEntered	Auto-generated date/time of each search attempt	DD/MM/YYYY HH:MM
	EnteredBy	Name of fieldworker performing search
T2	MachineName	Name of computer that software is being run on	RECLINKA, RECLINKB, RECLINKC
	RecordNo	Auto-generated ID to dentify each search attempt within a session	100001, 100002, etc.
	DSSID	ID on HDSS record
	SearchCriteria	List of variables in T1 that were used to search
	Score	Match score calcuated using Felligi-Sunter based model
	ScoreRankGap	Rank of match allowing for gaps if ties	e.g. 1, 1, 1, 4, 4, 6, 7
	ScoreRankNoGap	Rank of match not allowing for gaps if ties	e.g. 1, 1, 1, 2, 2, 3, 4
	ScoreRankIter	Rank of match ignoring ties	e.g. 1, 2, 3, 4, 5, 6, 7
	DateMatched	Auto-generated date/time of each confirmed match	DD/MM/YYYY HH:MM
T3	MachineName	Name of computer that software is being run on	RECLINKA, RECLINKB, RECLINKC
	RecordNo	Auto-generated ID to dentify each search attempt within a session	100001, 100002, etc.
	Search4MatchNotes	Match notes
	DateSearched	Auto-generated date/time of saved match note	DD/MM/YYYY HH:MM
T4	MachineName	Name of computer that software is being run on	RECLINKA, RECLINKB, RECLINKC
	RecordNo	Auto-generated ID to dentify each search attempt within a session	100001, 100002, etc.
	VisitDate	User generated date of visit	DD-MM-YYYY
	VisitByc	Who attended the linkage interview	PATIENT, TREATMENT SUPPORTER
	DateEntered	Auto-generated date/time of saved visit date	DD/MM/YYYY HH:MM
aTen-cell leader: a ten-cell leader is an individual who acts as a leader for a group of ten households and these positions have been relatively stable over time
bSearch target: a user can search for a patient's household member (e.g., spouse, child, parent) to help find the patient's record
cVisitBy: in the CTC, we allow treatment supporters to log follow-up visits for the patients they support; initial interviews and consents are always done with the patient
